# Supplementary material for: Performance evaluation of commercial short-oligonucleotide microarrays and the impact of noise in making cross-platform correlations
Source: BMC Genomics. 2004 Sep 2;5:61. doi: 10.1186/1471-2164-5-61 (PMC517929; doi:10.1186/1471-2164-5-61)
Supplement: Additional File 1 — This file contains gene names, sample designations, CT values for triplicates, mean CT values, median CT values, standard deviation of replicates, and coefficient of variation of replicates for each gene evaluated by qrtPCR. [file 1471-2164-5-61-S1.xls]

## Sheet: QRTPCR_CT_VALUES
PLATE	GENE	SAMPLE	CT1	CT2	CT3	MEAN	MEDIAN	STDEV	CV
P1	PPIE	Brain	26.37	26.05	25.97	26.13	26.05	0.21166	0.00810027
P1	FLJ14800	Brain	21.65	23.08	23.08	22.6033	23.08	0.825611	0.0365261
P1	MGC24039	Brain	26.25	25.07	26.03	25.7833	26.03	0.627482	0.0243367
P1	COL9A3	Brain	24.38	23.65	24.16	24.0633	24.16	0.374477	0.0155622
P1	NUTF2	Brain	23.47	24.74	23.57	23.9267	23.57	0.70614	0.0295127
P1	HSA275986	Brain	26.34	26.56	27.22	26.7067	26.56	0.457967	0.017148
P2	PPIE	Pancreas	25.2	25.18	25.32	25.2333	25.2	0.0757188	0.00300074
P2	FLJ14800	Pancreas	23.52	20.71	22.67	22.3	22.67	1.44108	0.0646222
P2	MGC24039	Pancreas	27.73	28.03	28.42	28.06	28.03	0.345977	0.0123299
P2	COL9A3	Pancreas	25.35	24.88	26.36	25.53	25.35	0.756241	0.0296216
P2	NUTF2	Pancreas	24.13	24.23	24.21	24.19	24.21	0.052915	0.00218748
P2	HSA275986	Pancreas	27.13	26.7	27.32	27.05	27.13	0.317648	0.011743
P3	PPIE	Brain	28.99	29.07	28.4	28.82	28.99	0.365923	0.0126969
P3	PRDX3	Brain	26.57	26.53	26.44	26.5133	26.53	0.0665833	0.00251131
P3	TFCP2L1	Brain	33.58	34.47	33.67	33.9067	33.67	0.489932	0.0144494
P3	MLP	Brain	23.61	22.71	21.26	22.5267	22.71	1.18568	0.0526344
P3	TGFA	Brain	28.42	29.02	29.43	28.9567	29.02	0.50797	0.0175424
P3	CDKN1A	Brain	27.41	27.39	27.36	27.3867	27.39	0.0251661	0.000918919
P3	AKT1	Brain	27.07	26.26	27.28	26.87	27.07	0.538609	0.020045
P4	PPIE	Pancreas	28.95	28.59	28.66	28.7333	28.66	0.190875	0.00664299
P4	PRDX3	Pancreas	27.23	27.01	27.3	27.18	27.23	0.151327	0.0055676
P4	TFCP2L1	Pancreas	32.78	31.36	32.52	32.22	32.52	0.756042	0.023465
P4	MLP	Pancreas	25.23	26.2	22.67	24.7	25.23	1.82371	0.0738342
P4	TGFA	Pancreas	30.94	31.18	31.83	31.3167	31.18	0.460471	0.0147037
P4	CDKN1A	Pancreas	24.12	23.87	23.82	23.9367	23.87	0.160728	0.0067147
P4	AKT1	Pancreas	27.13	26.2	27.17	26.8333	27.13	0.548847	0.0204539
P5	PPIE	Brain	29.08	28.78	28.74	28.8667	28.78	0.185831	0.00643758
P5	PRPS1	Brain	27.44	27.5	28.66	27.8667	27.5	0.687701	0.0246783
P5	GLDC	Brain	28.16	28.23	28.93	28.44	28.23	0.425793	0.0149716
P5	COL6A3	Brain	34.95	33.41	34.37	34.2433	34.37	0.777775	0.0227132
P5	HIC	Brain	30.71	30.25	32.04	31	30.71	0.92957	0.0299861
P5	SLIT2	Brain	27.52	27.82	27.58	27.64	27.58	0.158745	0.00574331
P5	RPA3	Brain	29.41	29.48	29.46	29.45	29.46	0.0360555	0.0012243
P6	PPIE	Pancreas	28.56	28.29	28.34	28.3967	28.34	0.143643	0.00505845
P6	PRPS1	Pancreas	28.6	28.54	29.07	28.7367	28.6	0.29023	0.0100996
P6	GLDC	Pancreas	35.36	33.76	38	35.7067	35.36	2.14115	0.0599651
P6	COL6A3	Pancreas	29.63	28.59	28.9	29.04	28.9	0.533948	0.0183866
P6	HIC	Pancreas	32.34	31.04	30.15	31.1767	31.04	1.10138	0.035327
P6	SLIT2	Pancreas	30.43	30.02	30.31	30.2533	30.31	0.210792	0.00696757
P6	RPA3	Pancreas	28.25	30.34	30.5	29.6967	30.34	1.2554	0.0422742
P6	PPIE	Brain	29.14	28.88	28.96	28.9933	28.96	0.133167	0.00459301
P7	FMO3	Brain	33.99	35.26	36.67	35.3067	35.26	1.34061	0.0379704
P7	ESR1	Brain	35	35.19	34.69	34.96	35	0.252389	0.00721935
P7	USF1	Brain	29.17	28.65	28.87	28.8967	28.87	0.261024	0.009033
P7	COX7A2L	Brain	25.06	25.64	24.92	25.2067	25.06	0.38175	0.0151448
P7	B4GALT7	Brain	27.81	27.68	27.66	27.7167	27.68	0.0814453	0.00293849
P7	GALK2	Brain	29.49	29.69	29.28	29.4867	29.49	0.20502	0.00695298
P7	CEBPD	Brain	28.72	28.82	28.81	28.7833	28.81	0.0550757	0.00191346
P8	PPIE	Pancreas	28.78	28.52	28.69	28.6633	28.69	0.132035	0.00460642
P8	FMO3	Pancreas	33.19	33.58	32.96	33.2433	33.19	0.313422	0.00942812
P8	ESR1	Pancreas	34.67	33.92	35.48	34.69	34.67	0.780192	0.0224904
P8	USF1	Pancreas	31.21	30.65	30.43	30.7633	30.65	0.402161	0.0130727
P8	COX7A2L	Pancreas	25.89	25.73	26.66	26.0933	25.89	0.497226	0.0190557
P8	B4GALT7	Pancreas	27.81	27.58	28.19	27.86	27.81	0.308058	0.0110574
P8	GALK2	Pancreas	29.84	29.52	29.97	29.7767	29.84	0.231589	0.00777752
P8	CEBPD	Pancreas	28.03	27.61	28.01	27.8833	28.01	0.236925	0.008497
