# Supplementary material for: Performance evaluation of commercial short-oligonucleotide microarrays and the impact of noise in making cross-platform correlations
Source: BMC Genomics. 2004 Sep 2;5:61. doi: 10.1186/1471-2164-5-61 (PMC517929; doi:10.1186/1471-2164-5-61)
Supplement: Additional File 2 — This file contains gene names, oligonucleotide sequences, and oligonucleotide type (FORWARD PRIMER, HYB OLIGO, and REVERSE PRIMER) for each gene evaluated by qrtPCR. [file 1471-2164-5-61-S2.xls]

## Sheet: QRTPCR_OLIGO_SEQUENCES
GENE	OLIGO SEQUENCE	OLIGO TYPE
AKT1	AGCTCAGCCCACCCTTCAA	FORWARD PRIMER
AKT1	CCCCAGGTCACGTCGGAGACTGA	HYB OLIGO
AKT1	GCTGTCCACACACTCCATGCT	REVERSE PRIMER
B4GALT7	TTCAGCCCTCCCCACTAC	FORWARD PRIMER
B4GALT7	AGAGAGGCTGGGGTGTGT	HYB OLIGO
B4GALT7	CCCTGCCTTCCTGCTCACCC	REVERSE PRIMER
CDKN1A	ATGTGTCCTGGTTCCCGTTTC	FORWARD PRIMER
CDKN1A	CTCTCGAGGGCAGGGACCACACC	HYB OLIGO
CDKN1A	CATTGTGGGAGGAGCTGTGAA	REVERSE PRIMER
CEBPD	CGACTTCAGCGCCTACAT	FORWARD PRIMER
CEBPD	CGTGCCCACCCTGGAGCT	HYB OLIGO
CEBPD	GCCTTGTGATTGCTGTTG	REVERSE PRIMER
COL6A3	CTGTGTATCGTGGAGAAACAAGAGA	FORWARD PRIMER
COL6A3	ATTCCCTGCCCCCAATTTCCCAGACTA	HYB OLIGO
COL6A3	TTTGCTTCCTTCTGAACTAGATCATT	REVERSE PRIMER
COL9A3	CGCCTGACAGCATACCTCAA	FORWARD PRIMER
COL9A3	CCCTAGCTAATAAACCTGTAAGCCCAGCATTT	HYB OLIGO
COL9A3	TGCAAACAAGTTACTGAATATTTTTCAC	REVERSE PRIMER
COX7A2L	ATTTGCCTCATCTCCTATCTTT	FORWARD PRIMER
COX7A2L	ATTCCACCGTGGGAACAGAGAATACC	HYB OLIGO
COX7A2L	ACCAGTCTAAAGTGCAACACTAA	REVERSE PRIMER
ESR1	GCATCCAATTGTGCCTGAACT	FORWARD PRIMER
ESR1	TGTAAATGCTGCCATGTTCCAAACCCAT	HYB OLIGO
ESR1	TGCACAGCTCTAAACACACACACT	REVERSE PRIMER
FLJ14800	CAGGGCACTAGGGCCTTCA	FORWARD PRIMER
FLJ14800	CCTTTCTCCCCTTCCATCCTTTCTTTACCA	HYB OLIGO
FLJ14800	TACCCGGGAGCTAGGGACAT	REVERSE PRIMER
FMO3	GGAGGGCAGGGCTAGCAT	FORWARD PRIMER
FMO3	CCCAGACTTCCCATTTCCCGATGACTT	HYB OLIGO
FMO3	CTGGATCTTGCTGTTGTGCATAA	REVERSE PRIMER
GALK2	CAAGTTCCACCTTGGATAGATT	FORWARD PRIMER
GALK2	AACTGCCTGGTAGATGGAAATA	HYB OLIGO
GALK2	TGTGCTGGCTTGGTGACGCT	REVERSE PRIMER
GLDC	AGGGAGTCGAAGCTGATGGTT	FORWARD PRIMER
GLDC	AAGACGGATTTGCTTTGGTATTCTGCTTCCACAT	HYB OLIGO
GLDC	AGTTCCTAAAACTTTCTACGCAAAACA	REVERSE PRIMER
HIC	CCCACATAATAGTTGGGAACCAG	FORWARD PRIMER
HIC	ATCTCTCTCCCTTACCTTCTCCACTTGTTCAACA	HYB OLIGO
HIC	GAGTCCACACAGTCGGCATTC	REVERSE PRIMER
HSA275986	TCTTCAGTCCTGCTGGCCC	FORWARD PRIMER
HSA275986	AGCCAGCTCCCCTTCTCCTCTAACTATTGGAAC	HYB OLIGO
HSA275986	TGGAAGGCTTTCTCTGACTTTCTG	REVERSE PRIMER
MGC24039	TTTGAAGAGGTTGCTGATGTAGTGT	FORWARD PRIMER
MGC24039	AAAATCTGATTGGAGCTGTTCACCCTCTCA	HYB OLIGO
MGC24039	TCTCTGAAGTCAATCTTTATCTTGTCCTT	REVERSE PRIMER
MLP	AACCTCCAGCCTGTGAATCAA	FORWARD PRIMER
MLP	TCTCTTTTTTGACTTGGTAAGCAAGTATTAGGCTTTG	HYB OLIGO
MLP	CAAGAAGTTGTTTCACATTACAGACCT	REVERSE PRIMER
NUTF2	TGTGCATGATGTTTGGATGCT	FORWARD PRIMER
NUTF2	TGGTACAACACAAACTTCTCCCGTCAGAT	HYB OLIGO
NUTF2	TAAGTCTTTCCAAGGCATGCG	REVERSE PRIMER
PPIE	GCAGAGGAAGTGGACGACAAA	FORWARD PRIMER
PPIE	TGCTGCGTTCATTCCTTTTGGAGACATC	HYB OLIGO
PPIE	GGTGCTTTTCTGTTTCATAATCCAG	REVERSE PRIMER
PRDX3	GAAGAAACCCTCCGCTTGGT	FORWARD PRIMER
PRDX3	ACTGGACACCGGATTCTCCTACGATCAA	HYB OLIGO
PRDX3	CTTTGGAAGCAGCTGGACTTG	REVERSE PRIMER
PRPS1	GCCATGTCCCTTTATAATAGAGTAACTTC	FORWARD PRIMER
PRPS1	TTGAGAATAAAATCCACCCCACCCTTGTTTC	HYB OLIGO
PRPS1	GCCGGGTCTTCTGCTGAAT	REVERSE PRIMER
RPA3	TGTCCAGTTTAAAGAAGATAGCCATC	FORWARD PRIMER
RPA3	CATGGATAATTTTCACAGCTTCATTGTAAAGTCCA	HYB OLIGO
RPA3	ACAATCCCTAAAGGATAAAACTGAGG	REVERSE PRIMER
SLIT2	TCGAATGCACTGACGGCTC	FORWARD PRIMER
SLIT2	TCGTACAGCCGCACTTCACCACTTTCT	HYB OLIGO
SLIT2	CCGGGAGTGTGTTTAGGACAC	REVERSE PRIMER
TFCP2L1	CTGTGTTTGGTTCCACCAGTTTT	FORWARD PRIMER
TFCP2L1	CTCTGTTCTTGCTGTCTCCCTCTTTACCTGAGTCA	HYB OLIGO
TFCP2L1	GGAACATCAGAGAGAGATAGGACTCAGT	REVERSE PRIMER
TGFA	GCCTGTAACACACATGCAGTGA	FORWARD PRIMER
TGFA	TCACATATACGCCTCCCTAGAAGTGCCTT	HYB OLIGO
TGFA	CAATGGTCCAACCAGGCTTG	REVERSE PRIMER
USF1	ATGCTGGATACTGGACACA	FORWARD PRIMER
USF1	AGCACAGGACAAGCCCCAGAGTTTA	HYB OLIGO
USF1	AAAGGAAGAACCAATGGAAGT	REVERSE PRIMER
