# Supplementary material for: Performance evaluation of commercial short-oligonucleotide microarrays and the impact of noise in making cross-platform correlations
Source: BMC Genomics. 2004 Sep 2;5:61. doi: 10.1186/1471-2164-5-61 (PMC517929; doi:10.1186/1471-2164-5-61)
Supplement: Additional File 3 — This file contains gene names, descriptions, GenBank accessions, log2 ratios (qrtPCR, CodeLink, and GeneChip), CodeLink probe names, and GeneChip probe set names for each gene examined by all three technologies. [file 1471-2164-5-61-S3.xls]

## Sheet: QRTPCR_RATIO_COMPARISON
GENE	DESCRIPTION	NCBI ACC	QRTPCR	CODELINK	GENECHIP	CODELINK PROBE NAME	GENECHIP PROBE SET
FLJ14800	hypothetical protein FLJ14800 (FLJ14800)	NM_032840.1	0.965	1.414	1.19876	GE54856	225134_at
MGC24039	cDNA DKFZp434E0626 (from clone DKFZp434E0626)	AL137364.1	2.695	1.921	2.28862	GE56693	228551_at
PPIE	peptidylprolyl isomerase E (cyclophilin E) (PPIE)	NM_006112.1	0	-0.293	-1.10134	GE54371	221615_at
PRPS1	phosphoribosyl pyrophosphate synthetase subunit I	D00860.1	1.53	0.624	-0.0373861	GE57039	209440_at
PRDX3	peroxiredoxin 3 (PRDX3), nuclear gene encoding mitochondrial protein	NM_006793.1	0.82	0.81	-0.419163	GE57226	201619_at
GLDC	glycine dehydrogenase (decarboxylating; glycine decarboxylase, glycine cleavage system protein P) (GLDC)	NM_000170.1	5.93	3.332	2.84592	GE57446	204836_at
COL9A3	collagen, type IX, alpha 3 (COL9A3)	NM_001853.1	2.62	2.351	2.217	GE57767	204724_s_at
NUTF2	nuclear transport factor 2 (NUTF2)	NM_005796.1	1.25	1.247	-0.121245	GE59692	202397_at
COL6A3	collagen, type VI, alpha 3 (COL6A3), transcript variant 1	NM_004369.1	-4.8	-4.747	-5.02084	GE59766	201438_at
HIC	HIC protein isoform p40 and HIC protein isoform p32 mRNAs	AF054589.1	0.7	1.826	-0.220975	GE54501	211675_s_at
SLIT2	slit homolog 2 (Drosophila) (SLIT2)	NM_004787.1	2.81	1.638	0.514882	GE54526	209897_s_at
HSA275986	transcription factor SMIF (HSA275986)	NM_018403.1	1.51	1.408	-0.0602308	GE55320	218508_at
RPA3	replication protein A3 (14kD) (RPA3)	NM_002947.1	1.3	0.571	-0.968357	GE57574	209507_at
TFCP2L1	transcription factor CP2-like 1 (TFCP2L1)	NM_014553.1	-1.55	-1.226	-0.661729	GE58600	219735_s_at
MLP	MARCKS-like protein (MLP)	NM_023009.1	2.33	2.08	4.20108	GE59967	200644_at
TGFA	transforming growth factor, alpha (TGFA)	NM_003236.1	2.44	1.541	1.43248	GE59968	205016_at
CDKN1A	cyclin-dependent kinase inhibitor 1A (p21, Cip1) (CDKN1A)	NM_000389.1	-3.25	-2.892	-3.47397	GE58861	202284_s_at
AKT1	v-akt murine thymoma viral oncogene homolog 1 (AKT1)	NM_005163.1	0.14	0.403	0.337329	GE58023	207163_s_at
FMO3	flavin containing monooxygenase 3 (FMO3)	NM_006894.2	-1.06	-0.494	1.21666	GE58109	206496_at
ESR1	estrogen receptor 1 (ESR1)	NM_000125.1	0.03	0.393	-0.277316	GE59651	205225_at
USF1	late upstream transcription factor	X55666.1	2.18	0.813	-0.857882	GE62464	231768_at
COX7A2L	cytochrome c oxidase subunit VIIa polypeptide 2 like (COX7A2L)	NM_004718.1	1.19	0.101	-0.307579	GE53152	201256_at
B4GALT7	xylosylprotein beta 1,4-galactosyltransferase, polypeptide 7 (galactosyltransferase I) (B4GALT7)	NM_007255.1	0.45	-0.408	-0.436802	GE53692	53076_at
GALK2	galactokinase 2 (GALK2)	NM_002044.1	0.64	1.728	-0.39223	GE58112	205219_s_at
CEBPD	CCAAT/enhancer binding protein (C/EBP), delta (CEBPD)	NM_005195.1	-0.54	0.411	-0.0712857	GE58105	203973_s_at
